# Supplementary material for: Sphingolipid profiling reveals differential functions of sphingolipid biosynthesis isozymes of Caenorhabditis elegans
Source: J Lipid Res. 2024 May 3;65(6):100553. doi: 10.1016/j.jlr.2024.100553 (PMC11153919; doi:10.1016/j.jlr.2024.100553)
Supplement: Supplemental Table S3 [file mmc3.xlsx]

## Sheet: Sheet1
Supplemental table S2. Sphingolipids identified
Mz	Rt	sphingolipid species
506.493	2.969	Cer d17:1/16:0;[M+H-H2O]+
520.509	3.093	Cer d17:1/17:0;[M+H-H2O]+
534.524	3.394	Cer d17:1/18:0;[M+H-H2O]+
562.556	3.575	Cer d17:1/20:0;[M+H-H2O]+
576.571	3.703	Cer d17:1/21:0;[M+H-H2O]+
590.587	3.903	Cer d17:1/22:0;[M+H-H2O]+
604.603	3.9535	Cer d17:1/23:0;[M+H-H2O]+
618.618	4.004	Cer d17:1/24:0;[M+H-H2O]+
632.634	4.112	Cer d17:1/25:0;[M+H-H2O]+
646.65	4.22	Cer d17:1/26:0;[M+H-H2O]+
660.665	4.296	Cer d17:1/27:0;[M+H-H2O]+
578.551	3.52	Cer d17:1/20:0(OH);[M+H-H2O]+
592.566	3.616	Cer d17:1/21:0(OH);[M+H-H2O]+
606.582	3.724	Cer d17:1/22:0(OH);[M+H-H2O]+
620.598	3.667	Cer d17:1/23:0(OH);[M+H-H2O]+
634.613	3.932	Cer d17:1/24:0(OH);[M+H-H2O]+
648.629	4.025	Cer d17:1/25:0(OH);[M+H-H2O]+
662.645	4.134	Cer d17:1/26:0(OH);[M+H-H2O]+
676.66	4.192	Cer d17:1/27:0(OH);[M+H-H2O]+
689.559	2.592	SM 33:1_2O;[M+H]+
703.575	2.742	SM 34:1_2O;[M+H]+
717.59	3.013	SM 35:1_2O;[M+H]+
745.622	3.35	SM 37:1_2O;[M+H]+
759.637	3.492	SM 38:1_2O;[M+H]+
773.653	5.185	SM 39:1_2O;[M+H]+
787.669	3.742	SM 40:1_2O;[M+H]+
801.684	3.852	SM 41:1_2O;[M+H]+
815.7	3.957	SM 42:1_2O;[M+H]+
829.716	4.085	SM 43:1_2O;[M+H]+
843.731	4.147	SM 44:1_2O;[M+H]+
733.585	2.9	SM 35:1_3O;[M+H]+
761.617	3.248	SM 37:1_3O;[M+H]+
775.632	3.397	SM 38:1_3O;[M+H]+
789.648	3.936	SM 39:1_3O;[M+H]+
803.664	3.657	SM 40:1_3O;[M+H]+
817.679	3.768	SM 41:1_3O;[M+H]+
831.695	3.873	SM 42:1_3O;[M+H]+
845.711	3.99	SM 43:1_3O;[M+H]+
859.726	4.065	SM 44:1_3O;[M+H]+
740.603	3.318	GlcCer d17:1/20:0(OH);[M+H-H2O]+
754.619	3.453	GlcCer d17:1/21:0(OH);[M+H-H2O]+
768.635	3.577	GlcCer d17:1/22:0(OH);[M+H-H2O]+
782.65	3.691	GlcCer d17:1/23:0(OH);[M+H-H2O]+
796.666	3.789	GlcCer d17:1/24:0(OH);[M+H-H2O]+
810.682	3.881	GlcCer d17:1/25:0(OH);[M+H-H2O]+
824.697	3.983	GlcCer d17:1/26:0(OH);[M+H-H2O]+
838.713	4.085	GlcCer d17:1/27:0(OH);[M+H-H2O]+
